# Supplementary material for: Switching between standard coral reef benthic monitoring protocols is complicated: proof of concept
Source: PeerJ. 2019 Dec 3;7:e8167. doi: 10.7717/peerj.8167 (PMC6896942; doi:10.7717/peerj.8167)
Supplement: Supplemental Information 6 [file peerj-07-8167-s006.xlsx]

## Sheet: % cover data
Type	Name	Macroalgae_CPI	Macroalgae_PQ	CCA_CPI	CCA_PQ	Turf algae_CPI	Turf algae_PQ	Hard coral_CPI	Hard coral_PQ	Gorgonian_CPI	Gorgonian_PQ	Sponge_CPI	Sponge_PQ
Fringing	Sixmens	10.9065	5.45455	12.6062	8.78788	31.4448	58.1818	23.017	16.303	0	0.545455	9.13598	2.48485
Fringing	Mullins	4.02166	1.82039	20.263	17.5971	22.6605	31.3107	23.8206	19.2961	0	0	6.41918	2.6699
Fringing	Tropicana	1.55807	0.666667	25.6374	28.4848	25.7082	30.303	31.8697	27.9394	0	0.545455	7.29462	5.21212
Fringing	Driftwood	6.87593	4.24242	13.2287	12.0606	33.1091	48.5455	24.5889	18.7273	0	0	8.81913	7.27273
Fringing	Bachelor Hall	15.0307	1.57576	14.954	12.1818	35.2761	56.7879	22.0092	14.3636	0	0	4.83129	6.30303
Fringing	Sandy Lane	5.62771	2.42424	16.4502	18.0606	48.557	63.9394	6.63781	3.87879	0.229373	0	13.8528	7.69697
Fringing	Fitts Village	5.47091	0.848485	11.4266	8.24242	51.4543	71.3939	10.1801	4.90909	0	0	7.61773	2.60606
Patch	Carlisle Bay	2.1294	0.121359	0.4914	0	61.7527	64.1383	16.5438	10.0728	4.73639	10.983	9.17281	7.58495
Patch	Asta	0	0	3.85852	1.75758	41.8006	46.9697	26.045	21.7576	0.913569	4.66667	6.02894	1.87879
Patch	Windsor Arms	4.13094	2.36938	9.04131	9.05225	22.2915	37.4241	32.1902	25.5164	1.57456	6.86513	13.4061	8.80923
Patch	Blythwood	3.67965	2.42424	13.925	13.0909	26.4069	38.7273	29.5815	22.9091	2.89999	10.6667	10.3175	5.15152
Patch	Josef's	1.44115	0.974421	2.24179	2.31425	47.2378	51.218	22.2578	14.6772	4.17804	13.4592	17.2938	10.0487
Patch	Casuarina	2.19491	0.787879	2.89728	2.78788	64.5303	71.2727	12.9061	9.45455	1.10716	3.15152	6.49693	3.15152
Patch	Union Villa	1.65615	1.03155	6.54574	4.79369	35.0158	42.233	20.9779	12.9854	0.0776511	2.73058	12.5394	11.6505
Bank	Maycocks Bank	17.9936	17.3649	21.6561	40.8622	7.88217	1.15361	25.9554	21.0686	0.780773	2.48937	20.2229	14.0862
Bank	Speightstown Bank	29.951	25.2354	15.9552	28.123	13.0861	11.0483	16.585	15.1915	0.173819	0.439422	13.0861	13.2454
Bank	Holetown Bank	24.0865	18.7879	11.7823	21.9394	18.4937	22.6061	14.6905	11.7576	0.582148	6.48485	17.7479	11.9394
Bank	Allens Bank	18.378	23.0628	22.3214	29.4692	15.253	2.07444	18.0804	15.8633	0.694323	0.305064	17.7827	16.3514
Bank	Hilton Bank	11.1647	12.6667	21.4335	32.0606	12.5431	7.0303	21.7781	18.1818	3.01093	6.30303	16.6782	13.6364
Bank	Shark's Bank	21.8294	23.9078	9.53113	16.9903	15.0653	17.4757	11.1453	7.52427	0.377791	1.82039	32.6672	24.1505
Bank	Casuarina Bank	27.2337	19.4545	13.7241	9.33333	5.64689	30.5455	19.2995	15.8788	1.13713	8.9697	23.5883	15.4545
CPI - Chain point intercept
PQ - Photoquadrat method
All values are percentages
